# Supplementary material for: Early Radiation-Induced Changes in Lung Tissue and Intercellular Junctions: Implications for Tissue Repair and Fibrosis
Source: Pathophysiology. 2024 Sep 24;31(4):531–44. doi: 10.3390/pathophysiology31040039 (PMC11503413; doi:10.3390/pathophysiology31040039)
Supplement: Supplementary file 1 [file pathophysiology-31-00039-s001.zip]

Archive with 1 entries (1 files):
- pathophysiology-3117930-supplementary.pdf
